# Supplementary material for: In silico prediction of blood cholesterol levels from genotype data
Source: PLoS One. 2020 Feb 10;15(2):e0227191. doi: 10.1371/journal.pone.0227191 (PMC7010235; doi:10.1371/journal.pone.0227191)
Supplement: S1 Table — Phenotype, genotype information and reference paper of each element of the data set used to train the model. (XLSX) [file pone.0227191.s001.xlsx]

## Sheet: Training set
ID	Sex	C-HDL	C-LDL	Unit	Model reaction	Gene	Allele	Mutation	PubMed ID	Journal	Year	Title
1	F	1.51	7.53	mmol/L	5,7	LDLR	heterozygous	Cys667Leufs*6	25846081	Applied Biochemistry and Biotechnology	2015	Novel Mutations of Low-Density Lipoprotein Receptor Gene in China Patients with Familial Hypercholesterolemia
2	F	0.94	19.84	mmol/L	5,7	LDLR	heterozygous	Trp419*	25846081	Applied Biochemistry and Biotechnology	2015	Novel Mutations of Low-Density Lipoprotein Receptor Gene in China Patients with Familial Hypercholesterolemia
3	M	1.81	12.62	mmol/L	5,7	LDLR	heterozygous	Trp483*	25846081	Applied Biochemistry and Biotechnology	2015	Novel Mutations of Low-Density Lipoprotein Receptor Gene in China Patients with Familial Hypercholesterolemia
4	M	2.05	7.83	mmol/L	5,7	LDLR	heterozygous	Trp483*	25846081	Applied Biochemistry and Biotechnology	2015	Novel Mutations of Low-Density Lipoprotein Receptor Gene in China Patients with Familial Hypercholesterolemia
5	F	0.77	11.2	mmol/L	5,7	LDLR	heterozygous	Cys329Tyr	25846081	Applied Biochemistry and Biotechnology	2015	Novel Mutations of Low-Density Lipoprotein Receptor Gene in China Patients with Familial Hypercholesterolemia
6	F	0.86	12.37	mmol/L	5,7	LDLR	heterozygous	His583Tyr	25846081	Applied Biochemistry and Biotechnology	2015	Novel Mutations of Low-Density Lipoprotein Receptor Gene in China Patients with Familial Hypercholesterolemia
7	M	0.75	19.28	mmol/L	5,7	LDLR	heterozygous	Val806Glyfs*11	25846081	Applied Biochemistry and Biotechnology	2015	Novel Mutations of Low-Density Lipoprotein Receptor Gene in China Patients with Familial Hypercholesterolemia
8	F	1.91	7.61	mmol/L	5,7	LDLR	heterozygous	His583Tyr	23155708	J Pediatr Endocrinol Metab.	2012	Identification of LDLR mutations in two Chinese pedigrees with familial hypercholesterolemia
9	M	1.29	7.15	mmol/L	5,7	LDLR	heterozygous	Pro658Leu	23155708	J Pediatr Endocrinol Metab.	2012	Identification of LDLR mutations in two Chinese pedigrees with familial hypercholesterolemia
10	M	1.26	4.98	mmol/L	5,7	LDLR	heterozygous	His583Tyr	23155708	J Pediatr Endocrinol Metab.	2012	Identification of LDLR mutations in two Chinese pedigrees with familial hypercholesterolemia
11	F	1.96	4.97	mmol/L	5,7	LDLR	heterozygous	Pro658Leu	23155708	J Pediatr Endocrinol Metab.	2012	Identification of LDLR mutations in two Chinese pedigrees with familial hypercholesterolemia
12	F	1.07	5.49	mmol/L	5,7	LDLR	heterozygous	Cys184Phefs*21	23155708	J Pediatr Endocrinol Metab.	2012	Identification of LDLR mutations in two Chinese pedigrees with familial hypercholesterolemia
13	M	1.09	4.99	mmol/L	5,7	LDLR	heterozygous	Cys184Phefs*21	23155708	J Pediatr Endocrinol Metab.	2012	Identification of LDLR mutations in two Chinese pedigrees with familial hypercholesterolemia
14	F	0.83	3.38	mmol/L	5,7	APOB	heterozygous	Arg3500Gln	18222178	Clinical biochemistry	2008	Detection of familial defective apoB (FDB) mutations in hypercholesterolemic children and adolescents by denaturing high performance liquid chromatography (DHPLC)
15	M	1.04	5.45	mmol/L	5,7	APOB	heterozygous	Arg3500Gln	18222178	Clinical biochemistry	2008	Detection of familial defective apoB (FDB) mutations in hypercholesterolemic children and adolescents by denaturing high performance liquid chromatography (DHPLC)
16	M	0.98	4.02	mmol/L	5,7	APOB	heterozygous	Arg3500Gln	18222178	Clinical biochemistry	2008	Detection of familial defective apoB (FDB) mutations in hypercholesterolemic children and adolescents by denaturing high performance liquid chromatography (DHPLC)
17	M	1.58	3.82	mmol/L	5,7	APOB	heterozygous	Arg3500Gln	10998466	Atherosclerosis	2000	Familial defective apolipoprotein B-100: detection and haplotype analysis of the Arg 3500 Gln mutation in hyperlipidemic Chinese
18	M	1.09	3.28	mmol/L	5,7	APOB	heterozygous	Arg3500Gln	10998466	Atherosclerosis	2000	Familial defective apolipoprotein B-100: detection and haplotype analysis of the Arg 3500 Gln mutation in hyperlipidemic Chinese
19	M	0.65	3.74	mmol/L	5,7	APOB	heterozygous	Arg3500Gln	10998466	Atherosclerosis	2000	Familial defective apolipoprotein B-100: detection and haplotype analysis of the Arg 3500 Gln mutation in hyperlipidemic Chinese
20	F	41	240	mg/dL	5,7	APOB	heterozygous	Arg3500Gln	15135245	Atherosclerosis	2004	A new but frequent mutation of apoB-100 apoB His3543Tyr
21	M	36	306	mg/dL	5,7	APOB	homozygous	Arg3500Gln	28988723	Journal of Clinical Lipidology	2017	PCSK9 inhibitor therapy in homozygous familial defective apolipoprotein B-100 due to APOB R3500Q: A case report
22	M	4	154	mg/dL	8,16,17	ABCA1	heterozygous	Asp1009Tyr, Phe2009Ser	12009425	Biochimica et Biophysica Acta	2002	Novel ABCA1 compound variant associated with HDL cholesterol deficiency
23	F	38	88	mg/dL	8,16,17	ABCA1	heterozygous	Asp1009Tyr	12009425	Biochimica et Biophysica Acta	2002	Novel ABCA1 compound variant associated with HDL cholesterol deficiency
24	F	17	111	mg/dL	8,16,17	ABCA1	heterozygous	Asp1009Tyr	12009425	Biochimica et Biophysica Acta	2002	Novel ABCA1 compound variant associated with HDL cholesterol deficiency
25	M	30	109	mg/dL	8,16,17	ABCA1	heterozygous	Phe2009Ser	12009425	Biochimica et Biophysica Acta	2002	Novel ABCA1 compound variant associated with HDL cholesterol deficiency
26	M	35	117	mg/dL	8,16,17	ABCA1	heterozygous	Asp1009Tyr	12009425	Biochimica et Biophysica Acta	2002	Novel ABCA1 compound variant associated with HDL cholesterol deficiency
27	F	27	92	mg/dL	8,16,17	ABCA1	heterozygous	Asp1009Tyr	12009425	Biochimica et Biophysica Acta	2002	Novel ABCA1 compound variant associated with HDL cholesterol deficiency
28	F	43	154	mg/dL	8,16,17	ABCA1	heterozygous	Asp1009Tyr	12009425	Biochimica et Biophysica Acta	2002	Novel ABCA1 compound variant associated with HDL cholesterol deficiency
29	M	1.2	5.5	mmol/L	5,7	APOE	heterozygous	Arg269Gly	22949395	Human Mutation	2012	Description of a Large Family with Autosomal Dominant Hypercholesterolemia Associated with the APOE p.Leu167del Mutation
30	M	1.5	7.1	mmol/L	5,7	APOE	heterozygous	pLeu167del	22949395	Human Mutation	2012	Description of a Large Family with Autosomal Dominant Hypercholesterolemia Associated with the APOE p.Leu167del Mutation
31	M	1.8	5.7	mmol/L	5,7	APOE	heterozygous	pLeu167del	22949395	Human Mutation	2012	Description of a Large Family with Autosomal Dominant Hypercholesterolemia Associated with the APOE p.Leu167del Mutation
32	F	2.4	9.4	mmol/L	5,7	APOE	heterozygous	pLeu167del	22949395	Human Mutation	2012	Description of a Large Family with Autosomal Dominant Hypercholesterolemia Associated with the APOE p.Leu167del Mutation
33	F	1.5	5.6	mmol/L	5,7	APOE	heterozygous	pLeu167del	22949395	Human Mutation	2012	Description of a Large Family with Autosomal Dominant Hypercholesterolemia Associated with the APOE p.Leu167del Mutation
34	M	1.8	11.8	mmol/L	5,7	APOE	heterozygous	pLeu167del	22949395	Human Mutation	2012	Description of a Large Family with Autosomal Dominant Hypercholesterolemia Associated with the APOE p.Leu167del Mutation
35	F	1.4	6.5	mmol/L	5,7	APOE	heterozygous	pLeu167del	22949395	Human Mutation	2012	Description of a Large Family with Autosomal Dominant Hypercholesterolemia Associated with the APOE p.Leu167del Mutation
36	M	1.6	7.7	mmol/L	5,7	APOE	heterozygous	pLeu167del	22949395	Human Mutation	2012	Description of a Large Family with Autosomal Dominant Hypercholesterolemia Associated with the APOE p.Leu167del Mutation
37	F	1.9	4	mmol/L	5,7	APOE	heterozygous	pLeu167del	22949395	Human Mutation	2012	Description of a Large Family with Autosomal Dominant Hypercholesterolemia Associated with the APOE p.Leu167del Mutation
38	M	1.6	9.7	mmol/L	5,7	APOE	heterozygous	pLeu167del	24267230	Atherosclerosis	2013	APOE p.Leu167del mutation in familial hypercholesterolemia
39	F	1.6	5.3	mmol/L	5,7	APOE	heterozygous	pLeu167del	24267230	Atherosclerosis	2013	APOE p.Leu167del mutation in familial hypercholesterolemia
40	F	1.2	3.8	mmol/L	5,7	APOE	heterozygous	pLeu167del	24267230	Atherosclerosis	2013	APOE p.Leu167del mutation in familial hypercholesterolemia
41	NA	62	65	mg/dL	21	CETP	heterozygous	Asp442Gly	19463799	Clinica Chimica Acta	2009	Lipoprotein profiles in children with two common cholesteryl ester transfer protein gene mutations, D442G and I14A, during the first year of life.
42	F	0.52	1.34	mmol/L	9	LCAT	homozygous	Val309Met	16051254	Atherosclerosis	2006	Familial lecithin-cholesterol acyltransferase deficiency: Biochemical characteristics and molecular analysis of a new LCAT mutation in a Polish family
43	M	0.48	1.76	mmol/L	9	LCAT	homozygous	Val309Met	16051254	Atherosclerosis	2006	Familial lecithin-cholesterol acyltransferase deficiency: Biochemical characteristics and molecular analysis of a new LCAT mutation in a Polish family
44	M	0.13	0.74	mmol/L	9	LCAT	homozygous	His35Thrfs*26	19515369	Atherosclerosis	2017	Characterization of a new LCAT mutation causing familial LCAT deficiency (FLD) and the role of APOE as a modifier gene of the FLD phenotype
45	M	0.22	1.69	mmol/L	9	LCAT	homozygous	His35Thrfs*26	19515369	Atherosclerosis	2017	Characterization of a new LCAT mutation causing familial LCAT deficiency (FLD) and the role of APOE as a modifier gene of the FLD phenotype
46	M	7	41	mg/dL	9	LCAT	homozygous	Met293Arg	22108153	Journal of Clinical Lipidology	2011	Homozygous lecithin:cholesterol acyltransferase (LCAT) deficiency due to a new loss of function mutation and review of the literature
47	F	5	223.9	mg/dL	9	LCAT	homozygous	Gly119Asp	28942093	Journal of Clinical Lipidology	2017	A novel homozygous mutation causing lecithin–cholesterol acyltransferase deficiency in a proband of Romanian origin with a record of extreme gestational hyperlipidemia
48	F	5.03	141.76	mg/dL	9	LCAT	homozygous	Gly119Asp	28942093	Journal of Clinical Lipidology	2017	A novel homozygous mutation causing lecithin–cholesterol acyltransferase deficiency in a proband of Romanian origin with a record of extreme gestational hyperlipidemia
49	F	0.94	3.8	mmol/L	9	LCAT	heterozygous	Val309Met	16051254	Atherosclerosis	2006	Familial lecithin-cholesterol acyltransferase deficiency: Biochemical characteristics and molecular analysis of a new LCAT mutation in a Polish family
50	F	1.09	2.42	mmol/L	9	LCAT	heterozygous	Val309Met	16051254	Atherosclerosis	2006	Familial lecithin-cholesterol acyltransferase deficiency: Biochemical characteristics and molecular analysis of a new LCAT mutation in a Polish family
51	F	2.25	2.93	mmol/L	9	LCAT	heterozygous	Val309Met	16051254	Atherosclerosis	2006	Familial lecithin-cholesterol acyltransferase deficiency: Biochemical characteristics and molecular analysis of a new LCAT mutation in a Polish family
52	M	0.84	3.13	mmol/L	9	LCAT	heterozygous	Val309Met	16051254	Atherosclerosis	2006	Familial lecithin-cholesterol acyltransferase deficiency: Biochemical characteristics and molecular analysis of a new LCAT mutation in a Polish family
53	F	1.42	3.12	mmol/L	9	LCAT	heterozygous	Val309Met	16051254	Atherosclerosis	2006	Familial lecithin-cholesterol acyltransferase deficiency: Biochemical characteristics and molecular analysis of a new LCAT mutation in a Polish family
54	M	1.11	3.12	mmol/L	9	LCAT	heterozygous	Val309Met	16051254	Atherosclerosis	2006	Familial lecithin-cholesterol acyltransferase deficiency: Biochemical characteristics and molecular analysis of a new LCAT mutation in a Polish family
55	F	1.12	2.58	mmol/L	9	LCAT	heterozygous	Val309Met	16051254	Atherosclerosis	2006	Familial lecithin-cholesterol acyltransferase deficiency: Biochemical characteristics and molecular analysis of a new LCAT mutation in a Polish family
56	F	0.86	1.51	mmol/L	9	LCAT	heterozygous	Val309Met	16051254	Atherosclerosis	2006	Familial lecithin-cholesterol acyltransferase deficiency: Biochemical characteristics and molecular analysis of a new LCAT mutation in a Polish family
57	F	0.96	2.8	mmol/L	9	LCAT	heterozygous	Val309Met	16051254	Atherosclerosis	2006	Familial lecithin-cholesterol acyltransferase deficiency: Biochemical characteristics and molecular analysis of a new LCAT mutation in a Polish family
58	F	0.81	1.47	mmol/L	9	LCAT	heterozygous	Val309Met	16051254	Atherosclerosis	2006	Familial lecithin-cholesterol acyltransferase deficiency: Biochemical characteristics and molecular analysis of a new LCAT mutation in a Polish family
59	M	1.28	1.36	mmol/L	9	LCAT	heterozygous	Val309Met	16051254	Atherosclerosis	2006	Familial lecithin-cholesterol acyltransferase deficiency: Biochemical characteristics and molecular analysis of a new LCAT mutation in a Polish family
60	F	1.42	2.47	mmol/L	9	LCAT	heterozygous	His35Thrfs*26	19515369	Atherosclerosis	2017	Characterization of a new LCAT mutation causing familial LCAT deficiency (FLD) and the role of APOE as a modifier gene of the FLD phenotype
61	M	1.07	2.76	mmol/L	9	LCAT	heterozygous	His35Thrfs*26	19515369	Atherosclerosis	2017	Characterization of a new LCAT mutation causing familial LCAT deficiency (FLD) and the role of APOE as a modifier gene of the FLD phenotype
62	M	1.09	1.93	mmol/L	9	LCAT	heterozygous	His35Thrfs*26	19515369	Atherosclerosis	2017	Characterization of a new LCAT mutation causing familial LCAT deficiency (FLD) and the role of APOE as a modifier gene of the FLD phenotype
63	F	1.38	2.1	mmol/L	9	LCAT	heterozygous	His35Thrfs*26	19515369	Atherosclerosis	2017	Characterization of a new LCAT mutation causing familial LCAT deficiency (FLD) and the role of APOE as a modifier gene of the FLD phenotype
64	M	0.93	2.85	mmol/L	9	LCAT	heterozygous	His35Thrfs*26	19515369	Atherosclerosis	2017	Characterization of a new LCAT mutation causing familial LCAT deficiency (FLD) and the role of APOE as a modifier gene of the FLD phenotype
65	F	1.28	1.38	mmol/L	9	LCAT	heterozygous	His35Thrfs*26	19515369	Atherosclerosis	2017	Characterization of a new LCAT mutation causing familial LCAT deficiency (FLD) and the role of APOE as a modifier gene of the FLD phenotype
66	F	107	197	mg/dL	18	CYP7A1	homozygous	Leu413fs*1	12093894	Journal of Clinical Investigation	2002	Human cholesterol 7alpha-hydroxylase (CYP7A1) deficiency has a hypercolesterolemic phenotype
67	M	29	151	mg/dL	18	CYP7A1	homozygous	Leu413fs*1	12093894	Journal of Clinical Investigation	2002	Human cholesterol 7alpha-hydroxylase (CYP7A1) deficiency has a hypercolesterolemic phenotype

## Sheet: Training set (DHCR7)
ID	Sex	TC (mg/dL)	Model reaction	Gene	Mutation 1	Mutation 2	PubMed ID	Journal	year	Title	Paper
1	F	28	1,2,3	DHCR7	Thr93Met	IVS8-1GC	10814720	Human molecular genetics	2000	Spectrum of 7-dehydrocholesterol reductase mutations in patients with the Smith–Lemli–Opitz (RSH) syndrome
2	F	6	1,2,3	DHCR7	Arg469Pro	Glu448Lys	10814720	Human molecular genetics	2000	Spectrum of 7-dehydrocholesterol reductase mutations in patients with the Smith–Lemli–Opitz (RSH) syndrome
3	M	15	1,2,3	DHCR7	Arg469Pro	NA	10814720	Human molecular genetics	2000	Spectrum of 7-dehydrocholesterol reductase mutations in patients with the Smith–Lemli–Opitz (RSH) syndrome
4	F	29	1,2,3	DHCR7	Thr93Met	IVS8-1GC	10814720	Human molecular genetics	2000	Spectrum of 7-dehydrocholesterol reductase mutations in patients with the Smith–Lemli–Opitz (RSH) syndrome
5	F	80	1,2,3	DHCR7	Phe168Ile	IVS8-1GC	10814720	Human molecular genetics	2000	Spectrum of 7-dehydrocholesterol reductase mutations in patients with the Smith–Lemli–Opitz (RSH) syndrome
6	M	29	1,2,3	DHCR7	Leu148Arg	Pro179Leu	10814720	Human molecular genetics	2000	Spectrum of 7-dehydrocholesterol reductase mutations in patients with the Smith–Lemli–Opitz (RSH) syndrome
7	F	132	1,2,3	DHCR7	Tyr324His	IVS8-1GC	10814720	Human molecular genetics	2000	Spectrum of 7-dehydrocholesterol reductase mutations in patients with the Smith–Lemli–Opitz (RSH) syndrome
8	M	38	1,2,3	DHCR7	Thr93Met	IVS8-1GC	10814720	Human molecular genetics	2000	Spectrum of 7-dehydrocholesterol reductase mutations in patients with the Smith–Lemli–Opitz (RSH) syndrome
9	F	58	1,2,3	DHCR7	Tyr462His	IVS8-1GC	10814720	Human molecular genetics	2000	Spectrum of 7-dehydrocholesterol reductase mutations in patients with the Smith–Lemli–Opitz (RSH) syndrome
10	F	28.7	1,2,3	DHCR7	Val326Leu	IVS8-1GC	10814720	Human molecular genetics	2000	Spectrum of 7-dehydrocholesterol reductase mutations in patients with the Smith–Lemli–Opitz (RSH) syndrome
11	F	38.7	1,2,3	DHCR7	Pro243Arg	Val326Leu	10814720	Human molecular genetics	2000	Spectrum of 7-dehydrocholesterol reductase mutations in patients with the Smith–Lemli–Opitz (RSH) syndrome
12	F	87	1,2,3	DHCR7	Arg404Ser	IVS8-1GC	10814720	Human molecular genetics	2000	Spectrum of 7-dehydrocholesterol reductase mutations in patients with the Smith–Lemli–Opitz (RSH) syndrome
13	F	88	1,2,3	DHCR7	Arg352Trp	IVS8-1GC	10814720	Human molecular genetics	2000	Spectrum of 7-dehydrocholesterol reductase mutations in patients with the Smith–Lemli–Opitz (RSH) syndrome
14	F	65	1,2,3	DHCR7	Arg352Trp	IVS8-1GC	10814720	Human molecular genetics	2000	Spectrum of 7-dehydrocholesterol reductase mutations in patients with the Smith–Lemli–Opitz (RSH) syndrome
15	M	14	1,2,3	DHCR7	Val326Leu	IVS8-1GC	10814720	Human molecular genetics	2000	Spectrum of 7-dehydrocholesterol reductase mutations in patients with the Smith–Lemli–Opitz (RSH) syndrome
16	F	77.6	1,2,3	DHCR7	Thr93Met	Thr93Met	10814720	Human molecular genetics	2000	Spectrum of 7-dehydrocholesterol reductase mutations in patients with the Smith–Lemli–Opitz (RSH) syndrome
17	F	120	1,2,3	DHCR7	Thr93Met	Val326Leu	10814720	Human molecular genetics	2000	Spectrum of 7-dehydrocholesterol reductase mutations in patients with the Smith–Lemli–Opitz (RSH) syndrome
18	F	46	1,2,3	DHCR7	Thr93Met	IVS8-1GC	10814720	Human molecular genetics	2000	Spectrum of 7-dehydrocholesterol reductase mutations in patients with the Smith–Lemli–Opitz (RSH) syndrome
19	M	34.4	1,2,3	DHCR7	Arg352Trp	IVS8-1GC	10814720	Human molecular genetics	2000	Spectrum of 7-dehydrocholesterol reductase mutations in patients with the Smith–Lemli–Opitz (RSH) syndrome
20	M	65.5	1,2,3	DHCR7	Asp175His	IVS8-1GC	10814720	Human molecular genetics	2000	Spectrum of 7-dehydrocholesterol reductase mutations in patients with the Smith–Lemli–Opitz (RSH) syndrome
21	F	90	1,2,3	DHCR7	Ser169Leu	IVS8-1GC	10814720	Human molecular genetics	2000	Spectrum of 7-dehydrocholesterol reductase mutations in patients with the Smith–Lemli–Opitz (RSH) syndrome
22	M	46	1,2,3	DHCR7	Phe302Leu	IVS8-1GC	10814720	Human molecular genetics	2000	Spectrum of 7-dehydrocholesterol reductase mutations in patients with the Smith–Lemli–Opitz (RSH) syndrome
23	M	9	1,2,3	DHCR7	Glu37*	NA	10814720	Human molecular genetics	2000	Spectrum of 7-dehydrocholesterol reductase mutations in patients with the Smith–Lemli–Opitz (RSH) syndrome
24	F	125	1,2,3	DHCR7	Phe284Leu	Val326Leu	10814720	Human molecular genetics	2000	Spectrum of 7-dehydrocholesterol reductase mutations in patients with the Smith–Lemli–Opitz (RSH) syndrome
25	M	88	1,2,3	DHCR7	Glu448Lys	Pro51Ser	10814720	Human molecular genetics	2000	Spectrum of 7-dehydrocholesterol reductase mutations in patients with the Smith–Lemli–Opitz (RSH) syndrome
26	F	24	1,2,3	DHCR7	Thr93Met	Gly410Ser	10814720	Human molecular genetics	2000	Spectrum of 7-dehydrocholesterol reductase mutations in patients with the Smith–Lemli–Opitz (RSH) syndrome
27	F	26	1,2,3	DHCR7	Asn287Lys	IVS8-1GC	10814720	Human molecular genetics	2000	Spectrum of 7-dehydrocholesterol reductase mutations in patients with the Smith–Lemli–Opitz (RSH) syndrome
28	M	65	1,2,3	DHCR7	Asn287Lys	IVS8-1GC	10814720	Human molecular genetics	2000	Spectrum of 7-dehydrocholesterol reductase mutations in patients with the Smith–Lemli–Opitz (RSH) syndrome
29	M	8.5	1,2,3	DHCR7	Leu99Pro	IVS8-1GC	10814720	Human molecular genetics	2000	Spectrum of 7-dehydrocholesterol reductase mutations in patients with the Smith–Lemli–Opitz (RSH) syndrome
30	M	12	1,2,3	DHCR7	Asn287Lys	Pro243Arg	10814720	Human molecular genetics	2000	Spectrum of 7-dehydrocholesterol reductase mutations in patients with the Smith–Lemli–Opitz (RSH) syndrome
Note:
IVS8-1GC	splice acceptor site mutation
