# Supplementary material for: In silico prediction of blood cholesterol levels from genotype data
Source: PLoS One. 2020 Feb 10;15(2):e0227191. doi: 10.1371/journal.pone.0227191 (PMC7010235; doi:10.1371/journal.pone.0227191)
Supplement: S1 File — (ZIP) [file pone.0227191.s002.zip]

Archive with 30 entries (25 files):
- S1_file/
- S1_file/README.md
- S1_file/data/
- S1_file/data/DHCR7_dataset.txt
- S1_file/data/Other_genes_database.txt
- S1_file/data/VdP_results_table.txt
- S1_file/results/
- S1_file/results/fmut_optimized_Levenberg_Mar.txt
- S1_file/results/fmut_optimized_Levenberg_Mar_TC.txt
- S1_file/results/paper/
- S1_file/results/paper/Boxplot_chol_levels.tiff
- S1_file/results/paper/HDL.levels.mutation.tiff
- S1_file/results/paper/HDL_chol_prediction.png
- S1_file/results/paper/HDL_total_chol.txt
- S1_file/results/paper/LDL_chol_prediction.png
- S1_file/results/paper/LDL_total_chol.txt
- S1_file/results/paper/Plot_total_chol.png
- S1_file/results/paper/deviation_predicted_experimental_cholesterol.txt
- S1_file/results/paper/fmut_paper.txt
- S1_file/results/paper/number_pat_gene.txt
- S1_file/results/paper/percentage_deviation_predicted_experimental_cholesterol.txt
- S1_file/results/paper/predicted_values.txt
- S1_file/results/paper/score.table_LM_completo.txt
- S1_file/results/paper/total_chol.txt
- S1_file/src/
- S1_file/src/Human_model_R_ORIGINAL_vDp_2012.R
- S1_file/src/create_boxplot_patients.R
- S1_file/src/main_VdP_V01.R
- S1_file/src/make_simulations.R
- S1_file/src/optimization_fmut.R
