# Supplementary material for: In silico prediction of blood cholesterol levels from genotype data
Source: PLoS One. 2020 Feb 10;15(2):e0227191. doi: 10.1371/journal.pone.0227191 (PMC7010235; doi:10.1371/journal.pone.0227191)
Supplement: S1 File — (ZIP) [file pone.0227191.s002.zip › S1_file/data/DHCR7_dataset.txt]

ID	Sex	TC	model_reaction	GENE	Variant_1	Variant_2	Mutation	Paper	mmol/l
1	F	28	1,2,3	DHCR7	T93M	IVS8	aa_change	Spectrum of 7-dehydrocholesterol reductase mutations in patients with the Smith–Lemli–Opitz (RSH) syndrome, Oxford journal 2000, vol.9	F
2	F	6	1,2,3	DHCR7	R469P	E448K	aa_change	Spectrum of 7-dehydrocholesterol reductase mutations in patients with the Smith–Lemli–Opitz (RSH) syndrome, Oxford journal 2000, vol.9	F
3	M	15	1,2,3	DHCR7	R469P	NA	aa_change	Spectrum of 7-dehydrocholesterol reductase mutations in patients with the Smith–Lemli–Opitz (RSH) syndrome, Oxford journal 2000, vol.9	F
4	F	29	1,2,3	DHCR7	T93M	IVS8	aa_change	Spectrum of 7-dehydrocholesterol reductase mutations in patients with the Smith–Lemli–Opitz (RSH) syndrome, Oxford journal 2000, vol.9	F
5	F	80	1,2,3	DHCR7	F168I	IVS8	aa_change	Spectrum of 7-dehydrocholesterol reductase mutations in patients with the Smith–Lemli–Opitz (RSH) syndrome, Oxford journal 2000, vol.9	F
6	M	29	1,2,3	DHCR7	L148R	P179L	aa_change	Spectrum of 7-dehydrocholesterol reductase mutations in patients with the Smith–Lemli–Opitz (RSH) syndrome, Oxford journal 2000, vol.9	F
7	F	132	1,2,3	DHCR7	Y324H	IVS8	aa_change	Spectrum of 7-dehydrocholesterol reductase mutations in patients with the Smith–Lemli–Opitz (RSH) syndrome, Oxford journal 2000, vol.9	F
8	M	38	1,2,3	DHCR7	T93M	IVS8	aa_change	Spectrum of 7-dehydrocholesterol reductase mutations in patients with the Smith–Lemli–Opitz (RSH) syndrome, Oxford journal 2000, vol.9	F
9	F	58	1,2,3	DHCR7	Y462H	IVS8	aa_change	Spectrum of 7-dehydrocholesterol reductase mutations in patients with the Smith–Lemli–Opitz (RSH) syndrome, Oxford journal 2000, vol.9	F
10	F	28.7	1,2,3	DHCR7	V326L	IVS8	aa_change	Spectrum of 7-dehydrocholesterol reductase mutations in patients with the Smith–Lemli–Opitz (RSH) syndrome, Oxford journal 2000, vol.9	F
11	F	38.7	1,2,3	DHCR7	P243R	V326L	aa_change	Spectrum of 7-dehydrocholesterol reductase mutations in patients with the Smith–Lemli–Opitz (RSH) syndrome, Oxford journal 2000, vol.9	F
12	F	87	1,2,3	DHCR7	R404S	IVS8	aa_change	Spectrum of 7-dehydrocholesterol reductase mutations in patients with the Smith–Lemli–Opitz (RSH) syndrome, Oxford journal 2000, vol.9	F
13	F	88	1,2,3	DHCR7	R352W	IVS8	aa_change	Spectrum of 7-dehydrocholesterol reductase mutations in patients with the Smith–Lemli–Opitz (RSH) syndrome, Oxford journal 2000, vol.9	F
14	F	65	1,2,3	DHCR7	R352W	IVS8	aa_change	Spectrum of 7-dehydrocholesterol reductase mutations in patients with the Smith–Lemli–Opitz (RSH) syndrome, Oxford journal 2000, vol.9	F
15	M	14	1,2,3	DHCR7	V326L	IVS8	aa_change	Spectrum of 7-dehydrocholesterol reductase mutations in patients with the Smith–Lemli–Opitz (RSH) syndrome, Oxford journal 2000, vol.9	F
16	F	77.6	1,2,3	DHCR7	T93M	T93M	aa_change	Spectrum of 7-dehydrocholesterol reductase mutations in patients with the Smith–Lemli–Opitz (RSH) syndrome, Oxford journal 2000, vol.9	F
17	F	120	1,2,3	DHCR7	T93M	V326L	aa_change	Spectrum of 7-dehydrocholesterol reductase mutations in patients with the Smith–Lemli–Opitz (RSH) syndrome, Oxford journal 2000, vol.9	F
18	F	46	1,2,3	DHCR7	T93M	IVS8_1GC	aa_change	Spectrum of 7-dehydrocholesterol reductase mutations in patients with the Smith–Lemli–Opitz (RSH) syndrome, Oxford journal 2000, vol.9	F
19	M	34.4	1,2,3	DHCR7	R352W	IVS8_1GC	aa_change	Spectrum of 7-dehydrocholesterol reductase mutations in patients with the Smith–Lemli–Opitz (RSH) syndrome, Oxford journal 2000, vol.9	F
20	M	65.5	1,2,3	DHCR7	D175H	IVS8_1GC	aa_change, splicing	Spectrum of 7-dehydrocholesterol reductase mutations in patients with the Smith–Lemli–Opitz (RSH) syndrome, Oxford journal 2000, vol.9	F
21	F	90	1,2,3	DHCR7	S169L	IVS8_1GC	aa_change, splicing	Spectrum of 7-dehydrocholesterol reductase mutations in patients with the Smith–Lemli–Opitz (RSH) syndrome, Oxford journal 2000, vol.9	F
22	M	46	1,2,3	DHCR7	F302L	IVS8_1GC	aa_change, splicing	Spectrum of 7-dehydrocholesterol reductase mutations in patients with the Smith–Lemli–Opitz (RSH) syndrome, Oxford journal 2000, vol.9	F
23	M	9	1,2,3	DHCR7	E37X	NA	aa_change	Spectrum of 7-dehydrocholesterol reductase mutations in patients with the Smith–Lemli–Opitz (RSH) syndrome, Oxford journal 2000, vol.9	F
24	F	125	1,2,3	DHCR7	F284L	V326L	aa_change	Spectrum of 7-dehydrocholesterol reductase mutations in patients with the Smith–Lemli–Opitz (RSH) syndrome, Oxford journal 2000, vol.9	F
25	M	88	1,2,3	DHCR7	E448K	P51S	aa_change	Spectrum of 7-dehydrocholesterol reductase mutations in patients with the Smith–Lemli–Opitz (RSH) syndrome, Oxford journal 2000, vol.9	F
26	F	24	1,2,3	DHCR7	T93M	G410S	aa_change	Spectrum of 7-dehydrocholesterol reductase mutations in patients with the Smith–Lemli–Opitz (RSH) syndrome, Oxford journal 2000, vol.9	F
27	F	26	1,2,3	DHCR7	N287K	IVS8_1GC	aa_change, splicing	Spectrum of 7-dehydrocholesterol reductase mutations in patients with the Smith–Lemli–Opitz (RSH) syndrome, Oxford journal 2000, vol.9	F
28	M	65	1,2,3	DHCR7	N287K	IVS8_1GC	aa_change, splicing	Spectrum of 7-dehydrocholesterol reductase mutations in patients with the Smith–Lemli–Opitz (RSH) syndrome, Oxford journal 2000, vol.9	F
29	M	8.5	1,2,3	DHCR7	L99P	IVS8_1GC	aa_change, splicing	Spectrum of 7-dehydrocholesterol reductase mutations in patients with the Smith–Lemli–Opitz (RSH) syndrome, Oxford journal 2000, vol.9	F
30	M	12	1,2,3	DHCR7	N287K	P243R	aa_change	Spectrum of 7-dehydrocholesterol reductase mutations in patients with the Smith–Lemli–Opitz (RSH) syndrome, Oxford journal 2000, vol.9	F
