# Supplementary material for: In silico prediction of blood cholesterol levels from genotype data
Source: PLoS One. 2020 Feb 10;15(2):e0227191. doi: 10.1371/journal.pone.0227191 (PMC7010235; doi:10.1371/journal.pone.0227191)
Supplement: S1 File — (ZIP) [file pone.0227191.s002.zip › S1_file/data/Other_genes_database.txt]

ID	Sex	C-HDL	C-LDL	model_reaction	GENE	Variant	Mutation	Paper	mmol/l
1	F	1.51	7.53	5,7	LDLR	C667LfsX6	Frameshiift, stop_gain	Novel Mutations of Low-Density Lipoprotein Receptor Gene in China Patients with Familial Hypercholesterolemia, Applied Biochemistry and Biotechnology 176, 2015	T
2	F	0.94	19.84	5,7	LDLR	W419X	stop gain	Novel Mutations of Low-Density Lipoprotein Receptor Gene in China Patients with Familial Hypercholesterolemia, Applied Biochemistry and Biotechnology 176, 2015	T
3	M	1.81	12.62	5,7	LDLR	W483X	stop gain	Novel Mutations of Low-Density Lipoprotein Receptor Gene in China Patients with Familial Hypercholesterolemia, Applied Biochemistry and Biotechnology 176, 2015	T
4	M	2.05	7.83	5,7	LDLR	W483X	stop gain	Novel Mutations of Low-Density Lipoprotein Receptor Gene in China Patients with Familial Hypercholesterolemia, Applied Biochemistry and Biotechnology 176, 2015	T
5	F	0.77	11.2	5,7	LDLR	C329Y	aa_change	Novel Mutations of Low-Density Lipoprotein Receptor Gene in China Patients with Familial Hypercholesterolemia, Applied Biochemistry and Biotechnology 176, 2015	T
6	F	0.86	12.37	5,7	LDLR	H583Y	aa_change	Novel Mutations of Low-Density Lipoprotein Receptor Gene in China Patients with Familial Hypercholesterolemia, Applied Biochemistry and Biotechnology 176, 2015	T
7	M	0.75	19.28	5,7	LDLR	Val806GlyfsX11	stop gain	Novel Mutations of Low-Density Lipoprotein Receptor Gene in China Patients with Familial Hypercholesterolemia, Applied Biochemistry and Biotechnology 176, 2015	T
8	F	1.91	7.61	5,7	LDLR	His583Tyr	aa_change	Identification of LDLR mutations in two Chinese pedigrees with familial hypercholesterolemia, J Pediatr Endocrinol Metab. 2012	T
9	M	1.29	7.15	5,7	LDLR	Pro658Leu	aa_change	Identification of LDLR mutations in two Chinese pedigrees with familial hypercholesterolemia, J Pediatr Endocrinol Metab. 2012	T
10	M	1.26	4.98	5,7	LDLR	His583Tyr	aa_change	Identification of LDLR mutations in two Chinese pedigrees with familial hypercholesterolemia, J Pediatr Endocrinol Metab. 2012	T
11	F	1.96	4.97	5,7	LDLR	Pro658Leu	aa_change	Identification of LDLR mutations in two Chinese pedigrees with familial hypercholesterolemia, J Pediatr Endocrinol Metab. 2012	T
12	F	1.07	5.49	5,7	LDLR	c.551_553delGTAinsTT	deletion	Identification of LDLR mutations in two Chinese pedigrees with familial hypercholesterolemia, J Pediatr Endocrinol Metab. 2012	T
13	M	1.09	4.99	5,7	LDLR	c.551_553delGTAinsTT	deletion	Identification of LDLR mutations in two Chinese pedigrees with familial hypercholesterolemia, J Pediatr Endocrinol Metab. 2012	T
14	F	0.83	3.38	5,7	APOB	R3500Q	aa_change	Detection of familial defective apoB (FDB) mutations in hypercholesterolemic children and adolescents by denaturing high performance liquid chromatography (DHPLC), Clinical biochemistry 41 (2008)	T
15	M	1.04	5.45	5,7	APOB	R3500Q	aa_change	Detection of familial defective apoB (FDB) mutations in hypercholesterolemic children and adolescents by denaturing high performance liquid chromatography (DHPLC), Clinical biochemistry 41 (2008)	T
16	M	0.98	4.02	5,7	APOB	R3500Q	aa_change	Detection of familial defective apoB (FDB) mutations in hypercholesterolemic children and adolescents by denaturing high performance liquid chromatography (DHPLC), Clinical biochemistry 41 (2008)	T
17	M	1.58	3.82	5,7	APOB	R3500Q	aa_change	Familial defective apolipoprotein B-100: detection and haplotype analysis of the Arg 3500 Gln mutation in hyperlipidemic Chinese, Atherosclerosis 152 (2000)	T
18	M	1.09	3.28	5,7	APOB	R3500Q	aa_change	Familial defective apolipoprotein B-100: detection and haplotype analysis of the Arg 3500 Gln mutation in hyperlipidemic Chinese, Atherosclerosis 152 (2000)	T
19	M	0.65	3.74	5,7	APOB	R3500Q	aa_change	Familial defective apolipoprotein B-100: detection and haplotype analysis of the Arg 3500 Gln mutation in hyperlipidemic Chinese, Atherosclerosis 152 (2000)	T
20	F	41	240	5,7	APOB	R3500Q	aa_change	A new but frequent mutation of apoB-100 apoB His3543Tyr, Atherosclerosis 174 (2004)	F
21	M	36	306	5,7	APOB_HOM	R500Q	aa_change	PCSK9 inhibitor therapy in homozygous familial defective apolipoprotein B-100 due to APOB R3500Q: A case report, Journal of Clinical Lipidology (2017)	F
22	M	4	154	8,16,17	ABCA1	D1009Y, F2009F	aa_change	Novel ABCA1 compound variant associated with HDL cholesterol deficiency, Biochimica et Biophysica Acta 1587 (2002)	F
23	F	38	88	8,16,17	ABCA1	D1009Y	aa_change	Novel ABCA1 compound variant associated with HDL cholesterol deficiency, Biochimica et Biophysica Acta 1587 (2002)	F
24	F	17	111	8,16,17	ABCA1	D1009Y	aa_change	Novel ABCA1 compound variant associated with HDL cholesterol deficiency, Biochimica et Biophysica Acta 1587 (2002)	F
25	M	30	109	8,16,17	ABCA1	F2009F	aa_change	Novel ABCA1 compound variant associated with HDL cholesterol deficiency, Biochimica et Biophysica Acta 1587 (2002)	F
26	M	35	117	8,16,17	ABCA1	D1009Y	aa_change	Novel ABCA1 compound variant associated with HDL cholesterol deficiency, Biochimica et Biophysica Acta 1587 (2002)	F
27	F	27	92	8,16,17	ABCA1	D1009Y	aa_change	Novel ABCA1 compound variant associated with HDL cholesterol deficiency, Biochimica et Biophysica Acta 1587 (2002)	F
28	F	43	154	8,16,17	ABCA1	D1009Y	aa_change	Novel ABCA1 compound variant associated with HDL cholesterol deficiency, Biochimica et Biophysica Acta 1587 (2002)	F
29	M	1.2	5.5	5,7	APOE	Arg269Gly	aa_change	Description of a Large Family with Autosomal Dominant Hypercholesterolemia Associated with the APOE p.Leu167del Mutation, Human mutation 2012	T
30	M	1.5	7.1	5,7	APOE	pLeu167del	deletion	Description of a Large Family with Autosomal Dominant Hypercholesterolemia Associated with the APOE p.Leu167del Mutation, Human mutation 2012	T
31	M	1.8	5.7	5,7	APOE	pLeu167del	deletion	Description of a Large Family with Autosomal Dominant Hypercholesterolemia Associated with the APOE p.Leu167del Mutation, Human mutation 2012	T
32	F	2.4	9.4	5,7	APOE	pLeu167del	deletion	Description of a Large Family with Autosomal Dominant Hypercholesterolemia Associated with the APOE p.Leu167del Mutation, Human mutation 2012	T
33	F	1.5	5.6	5,7	APOE	pLeu167del	deletion	Description of a Large Family with Autosomal Dominant Hypercholesterolemia Associated with the APOE p.Leu167del Mutation, Human mutation 2012	T
34	M	1.8	11.8	5,7	APOE	pLeu167del	deletion	Description of a Large Family with Autosomal Dominant Hypercholesterolemia Associated with the APOE p.Leu167del Mutation, Human mutation 2012	T
35	F	1.4	6.5	5,7	APOE	pLeu167del	deletion	Description of a Large Family with Autosomal Dominant Hypercholesterolemia Associated with the APOE p.Leu167del Mutation, Human mutation 2012	T
36	M	1.6	7.7	5,7	APOE	pLeu167del	deletion	Description of a Large Family with Autosomal Dominant Hypercholesterolemia Associated with the APOE p.Leu167del Mutation, Human mutation 2012	T
37	F	1.9	4	5,7	APOE	pLeu167del	deletion	Description of a Large Family with Autosomal Dominant Hypercholesterolemia Associated with the APOE p.Leu167del Mutation, Human mutation 2012	T
38	M	1.6	9.7	5,7	APOE	pLeu167del	deletion	APOE p.Leu167del mutation in familial hypercholesterolemia. Atherosclerosis 2013	T
39	F	1.6	5.3	5,7	APOE	pLeu167del	deletion	APOE p.Leu167del mutation in familial hypercholesterolemia. Atherosclerosis 2013	T
40	F	1.2	3.8	5,7	APOE	pLeu167del	deletion	APOE p.Leu167del mutation in familial hypercholesterolemia. Atherosclerosis 2013	T
41	NA	62	65	21	CETP_D442G	D442G	aa_change	Lipoprotein profiles in children with two common cholesteryl ester transfer protein gene mutations, D442G and I14A, during the first year of life. Clinica Chimica Acta 406 (2009)	F
42	F	0.52	1.34	9	LCAT_HOM	Val309Met	aa_change	Familial lecithin-cholesterol acyltransferase deficiency: Biochemical characteristics and molecular analysis of a new LCAT mutation in a Polish family	T
43	M	0.48	1.76	9	LCAT_HOM	Val309Met	aa_change	Familial lecithin-cholesterol acyltransferase deficiency: Biochemical characteristics and molecular analysis of a new LCAT mutation in a Polish family	T
44	M	0.13	0.74	9	LCAT_HOM	102delG	deletion	Characterization of a new LCAT mutation causing familial LCAT deficiency (FLD) and the role of APOE as a modifier gene of the FLD phenotype, Atherosclerosis 2017	T
45	M	0.22	1.69	9	LCAT_HOM	102delG	deletion	Characterization of a new LCAT mutation causing familial LCAT deficiency (FLD) and the role of APOE as a modifier gene of the FLD phenotype, Atherosclerosis 2017	T
46	M	7	41	9	LCAT_HOM	M293R	aa_change	Homozygous lecithin:cholesterol acyltransferase (LCAT) deficiency due to a new loss of function mutation and review of the literature. Journal of Clinical Lipidology 2011	F
47	F	5	223.9	9	LCAT_HOM	G119D	aa_change	A novel homozygous mutation causing lecithin–cholesterol acyltransferase deficiency in a proband of Romanian origin with a record of extreme gestational hyperlipidemia, journal of clinical lipidology 2017	F
48	F	5.03	141.76	9	LCAT_HOM	G119D	aa_change	A novel homozygous mutation causing lecithin–cholesterol acyltransferase deficiency in a proband of Romanian origin with a record of extreme gestational hyperlipidemia, journal of clinical lipidology 2017	F
49	F	0.94	3.8	9	LCAT	Val309Met	aa_change	Familial lecithin-cholesterol acyltransferase deficiency: Biochemical characteristics and molecular analysis of a new LCAT mutation in a Polish family	T
50	F	1.09	2.42	9	LCAT	Val309Met	aa_change	Familial lecithin-cholesterol acyltransferase deficiency: Biochemical characteristics and molecular analysis of a new LCAT mutation in a Polish family	T
51	F	2.25	2.93	9	LCAT	Val309Met	aa_change	Familial lecithin-cholesterol acyltransferase deficiency: Biochemical characteristics and molecular analysis of a new LCAT mutation in a Polish family	T
52	M	0.84	3.13	9	LCAT	Val309Met	aa_change	Familial lecithin-cholesterol acyltransferase deficiency: Biochemical characteristics and molecular analysis of a new LCAT mutation in a Polish family	T
53	F	1.42	3.12	9	LCAT	Val309Met	aa_change	Familial lecithin-cholesterol acyltransferase deficiency: Biochemical characteristics and molecular analysis of a new LCAT mutation in a Polish family	T
54	M	1.11	3.12	9	LCAT	Val309Met	aa_change	Familial lecithin-cholesterol acyltransferase deficiency: Biochemical characteristics and molecular analysis of a new LCAT mutation in a Polish family	T
55	F	1.12	2.58	9	LCAT	Val309Met	aa_change	Familial lecithin-cholesterol acyltransferase deficiency: Biochemical characteristics and molecular analysis of a new LCAT mutation in a Polish family	T
56	F	0.86	1.51	9	LCAT	Val309Met	aa_change	Familial lecithin-cholesterol acyltransferase deficiency: Biochemical characteristics and molecular analysis of a new LCAT mutation in a Polish family	T
57	F	0.96	2.8	9	LCAT	Val309Met	aa_change	Familial lecithin-cholesterol acyltransferase deficiency: Biochemical characteristics and molecular analysis of a new LCAT mutation in a Polish family	T
58	F	0.81	1.47	9	LCAT	Val309Met	aa_change	Familial lecithin-cholesterol acyltransferase deficiency: Biochemical characteristics and molecular analysis of a new LCAT mutation in a Polish family	T
59	M	1.28	1.36	9	LCAT	Val309Met	aa_change	Familial lecithin-cholesterol acyltransferase deficiency: Biochemical characteristics and molecular analysis of a new LCAT mutation in a Polish family	T
60	F	1.42	2.47	9	LCAT	102delG	deletion	Characterization of a new LCAT mutation causing familial LCAT deficiency (FLD) and the role of APOE as a modifier gene of the FLD phenotype, Atherosclerosis 2017	T
61	M	1.07	2.76	9	LCAT	102delG	deletion	Characterization of a new LCAT mutation causing familial LCAT deficiency (FLD) and the role of APOE as a modifier gene of the FLD phenotype, Atherosclerosis 2017	T
62	M	1.09	1.93	9	LCAT	102delG	deletion	Characterization of a new LCAT mutation causing familial LCAT deficiency (FLD) and the role of APOE as a modifier gene of the FLD phenotype, Atherosclerosis 2017	T
63	F	1.38	2.1	9	LCAT	102delG	deletion	Characterization of a new LCAT mutation causing familial LCAT deficiency (FLD) and the role of APOE as a modifier gene of the FLD phenotype, Atherosclerosis 2017	T
64	M	0.93	2.85	9	LCAT	102delG	deletion	Characterization of a new LCAT mutation causing familial LCAT deficiency (FLD) and the role of APOE as a modifier gene of the FLD phenotype, Atherosclerosis 2017	T
65	F	1.28	1.38	9	LCAT	102delG	deletion	Characterization of a new LCAT mutation causing familial LCAT deficiency (FLD) and the role of APOE as a modifier gene of the FLD phenotype, Atherosclerosis 2017	T
66	F	107	197	18	CYP7A1	L413fsX414	deletion	Human cholesterol 7alpha-hydroxylase (CYP7A1) deficiency has a hypercolesterolemic phenotype, Journal of Clinical Investigation 110 (2002)	F
67	M	29	151	18	CYP7A1	L413fsX414	deletion	Human cholesterol 7alpha-hydroxylase (CYP7A1) deficiency has a hypercolesterolemic phenotype, Journal of Clinical Investigation 110 (2002)	F
