# Supplementary material for: In silico prediction of blood cholesterol levels from genotype data
Source: PLoS One. 2020 Feb 10;15(2):e0227191. doi: 10.1371/journal.pone.0227191 (PMC7010235; doi:10.1371/journal.pone.0227191)
Supplement: S1 File — (ZIP) [file pone.0227191.s002.zip › S1_file/results/paper/HDL_total_chol.txt]

Nomi	type	mean
Experimental	1	0.86
Predicted (genotype)	1	0.743756889023921
Predicted (van de Pas)	1	0.594839292402255
Experimental	2	0.85
Predicted (genotype)	2	0.948009050058956
Predicted (van de Pas)	2	0.538065861012721
Experimental	3	1.12
Predicted (genotype)	3	0.724205629941717
Predicted (van de Pas)	3	0.538065861012721
Experimental	4	0.22
Predicted (genotype)	4	0.660107116315888
Predicted (van de Pas)	4	0.545573818041441
Experimental	5	NA
Predicted (genotype)	5	0.837387632334845
Predicted (van de Pas)	5	0.649170779706248
Experimental	6	1.1
Predicted (genotype)	6	1.47447680461752
Predicted (van de Pas)	6	1.239750632205
Experimental	7	0.79
Predicted (genotype)	7	1.09953882779197
Predicted (van de Pas)	7	1.06095148028729
Experimental	8	0.19
Predicted (genotype)	8	1
Predicted (van de Pas)	8	1.48080912856682
Experimental	9	NA
Predicted (genotype)	9	1.12914778900131
Predicted (van de Pas)	9	1.12914778900131
Experimental	10	0.97
Predicted (genotype)	10	0.983279625014698
Predicted (van de Pas)	10	0.927137181678468
