# Supplementary material for: In silico prediction of blood cholesterol levels from genotype data
Source: PLoS One. 2020 Feb 10;15(2):e0227191. doi: 10.1371/journal.pone.0227191 (PMC7010235; doi:10.1371/journal.pone.0227191)
Supplement: S1 File — (ZIP) [file pone.0227191.s002.zip › S1_file/results/paper/LDL_total_chol.txt]

Nomi	type	mean
Experimental	1	2.17
Predicted (genotype)	1	1.84839485390666
Predicted (van de Pas)	1	2.93049718916404
Experimental	2	1.52
Predicted (genotype)	2	1.12135049172356
Predicted (van de Pas)	2	3.64356664997052
Experimental	3	2.24
Predicted (genotype)	3	1.95123365495833
Predicted (van de Pas)	3	3.64356664997052
Experimental	4	1.42
Predicted (genotype)	4	0.692258097491677
Predicted (van de Pas)	4	0.604312358382212
Experimental	5	NA
Predicted (genotype)	5	1.45172972153083
Predicted (van de Pas)	5	2.44079292026864
Experimental	6	0.98
Predicted (genotype)	6	0.866977936337905
Predicted (van de Pas)	6	0.932784651325771
Experimental	7	0.97
Predicted (genotype)	7	0.940108215456868
Predicted (van de Pas)	7	0.963633496818304
Experimental	8	0.82
Predicted (genotype)	8	1
Predicted (van de Pas)	8	0.661188352699265
Experimental	9	NA
Predicted (genotype)	9	0.370181221599183
Predicted (van de Pas)	9	0.370181221599183
Experimental	10	2.09
Predicted (genotype)	10	1.04356166983497
Predicted (van de Pas)	10	1.21025249414945
