# Supplementary material for: In silico prediction of blood cholesterol levels from genotype data
Source: PLoS One. 2020 Feb 10;15(2):e0227191. doi: 10.1371/journal.pone.0227191 (PMC7010235; doi:10.1371/journal.pone.0227191)
Supplement: S1 File — (ZIP) [file pone.0227191.s002.zip › S1_file/results/paper/deviation_predicted_experimental_cholesterol.txt]

Mutation	Gene	HDL vdP	LDL vdP	TC vdP	HDL GM	LDL GM	TC GM
1	LDLR	-0.27	0.76	0.55	-0.12	-0.32	-0.25
2	APOB het	-0.31	2.12	1.58	0.1	-0.4	-0.28
3	APOB hom	-0.58	1.4	0.97	-0.4	-0.29	-0.3
4	ABCA1	0.33	-0.82	-0.48	0.44	-0.73	-0.39
5	APOE	NA	NA	-0.77	NA	NA	-1.49
6	CETP	0.14	-0.05	-0.01	0.37	-0.11	0
7	LCAT het	0.27	-0.01	0.18	0.31	-0.03	0.17
8	LCAT hom	1.29	-0.16	0.08	0.81	0.18	0.23
9	DHCR7	NA	NA	0.34	NA	NA	0.34
10	CYP7A1	-0.04	-0.88	-0.59	0.01	-1.05	-0.71
