# Supplementary material for: In silico prediction of blood cholesterol levels from genotype data
Source: PLoS One. 2020 Feb 10;15(2):e0227191. doi: 10.1371/journal.pone.0227191 (PMC7010235; doi:10.1371/journal.pone.0227191)
Supplement: S1 File — (ZIP) [file pone.0227191.s002.zip › S1_file/results/paper/fmut_paper.txt]

Gene	trained fmut	vdP et al fmut
LDLR	0.58	0.38
APOB	0.9	0.31
APOB	0.55	0.32
ABCA1	0.53	0.41
APOE	0.72	0.45
CETP	0.43	0.65
LCAT	0.48	0.62
LCAT	1	0
DHCR7	0	0
CYP7A1	0.81	0.05
