# Supplementary material for: In silico prediction of blood cholesterol levels from genotype data
Source: PLoS One. 2020 Feb 10;15(2):e0227191. doi: 10.1371/journal.pone.0227191 (PMC7010235; doi:10.1371/journal.pone.0227191)
Supplement: S1 File — (ZIP) [file pone.0227191.s002.zip › S1_file/results/paper/number_pat_gene.txt]

ID	GENE	# Patients	# Mutations
1	LDLR	13	9
2	APOB	7	1
3	APOB_HOM	1	1
4	ABCA1	7	3
5	APOE	12	2
6	CETP_D442G	1	1
7	LCAT	17	2
8	LCAT_HOM	7	4
10	CYP7A1	2	1
