# Supplementary material for: In silico prediction of blood cholesterol levels from genotype data
Source: PLoS One. 2020 Feb 10;15(2):e0227191. doi: 10.1371/journal.pone.0227191 (PMC7010235; doi:10.1371/journal.pone.0227191)
Supplement: S1 File — (ZIP) [file pone.0227191.s002.zip › S1_file/results/paper/percentage_deviation_predicted_experimental_cholesterol.txt]

Mutation	Gene	HDL vdP	LDL vdP	TC vdP	HDL GM	LDL GM	TC GM
1	LDLR	-30.8	35	29.7	-13.5	-14.8	-13.7
2	APOB het	-36.7	139.7	115.9	11.5	-26.2	-20.5
3	APOB hom	-52	62.7	49.1	-35.3	-12.9	-15.1
4	ABCA1	148	-57.4	-44.8	200	-51.2	-36
5	APOE	NA	NA	-27.4	NA	NA	-53.1
6	CETP	12.7	-4.8	-0.7	34	-11.5	-0.5
7	LCAT het	34.3	-0.7	21.7	39.2	-3.1	20.5
8	LCAT hom	679.4	-19.4	10.1	426.3	22	29.9
9	DHCR7	NA	NA	171.5	NA	NA	171.5
10	CYP7A1	-4.4	-42.1	-34.2	1.4	-50.1	-40.8
