# Supplementary material for: In silico prediction of blood cholesterol levels from genotype data
Source: PLoS One. 2020 Feb 10;15(2):e0227191. doi: 10.1371/journal.pone.0227191 (PMC7010235; doi:10.1371/journal.pone.0227191)
Supplement: S1 File — (ZIP) [file pone.0227191.s002.zip › S1_file/results/paper/predicted_values.txt]

Mutation	Gene	HDL real	LDL real	TC real	HDL vdP	LDL vdP	TC vdP	HDL GM	LDL GM	TC GM
1	LDLR	0.86	2.17	1.85	0.59	2.93	2.4	0.74	1.85	1.6
2	APOB het	0.85	1.52	1.36	0.54	3.64	2.94	0.95	1.12	1.08
3	APOB hom	1.12	2.24	1.97	0.54	3.64	2.94	0.72	1.95	1.67
4	ABCA1	0.22	1.42	1.07	0.55	0.6	0.59	0.66	0.69	0.68
5	APOE	NA	NA	2.8	0.65	2.44	2.03	0.84	1.45	1.31
6	CETP	1.1	0.98	1.01	1.24	0.93	1	1.47	0.87	1.01
7	LCAT het	0.79	0.97	0.81	1.06	0.96	0.99	1.1	0.94	0.98
8	LCAT hom	0.19	0.82	0.77	1.48	0.66	0.85	1	1	1
9	DHCR7	NA	NA	0.2	1.13	0.37	0.54	1.13	0.37	0.54
10	CYP7A1	0.97	2.09	1.74	0.93	1.21	1.15	0.98	1.04	1.03
