# Supplementary material for: In silico prediction of blood cholesterol levels from genotype data
Source: PLoS One. 2020 Feb 10;15(2):e0227191. doi: 10.1371/journal.pone.0227191 (PMC7010235; doi:10.1371/journal.pone.0227191)
Supplement: S1 File — (ZIP) [file pone.0227191.s002.zip › S1_file/results/paper/score.table_LM_completo.txt]

"PCC"	"KCC"	"RMSD"	"Rsquared"
"vdP predicted HDL ratio"	-0.22	-0.18	0.54	0.05
"vdP predicted LDL ratio"	0.65	0.55	1.03	0.43
"vdp predicted TC ratio"	0.66	0.63	0.71	0.43
"PM predicted HDL ratio"	0.32	0	0.4	0.11
"PM predicted LDL ratio"	0.74	0.5	0.5	0.55
"PM predicted TC ratio"	0.75	0.69	0.57	0.56
