# Supplementary material for: In silico prediction of blood cholesterol levels from genotype data
Source: PLoS One. 2020 Feb 10;15(2):e0227191. doi: 10.1371/journal.pone.0227191 (PMC7010235; doi:10.1371/journal.pone.0227191)
Supplement: S1 File — (ZIP) [file pone.0227191.s002.zip › S1_file/results/paper/total_chol.txt]

Nomi	type	mean
Experimental	1	1.85
Predicted (genotype)	1	1.59682402507732
Predicted (van de Pas)	1	2.39857323613158
Experimental	2	1.36
Predicted (genotype)	2	1.0818736209873
Predicted (van de Pas)	2	2.93631827335762
Experimental	3	1.97
Predicted (genotype)	3	1.67178964971538
Predicted (van de Pas)	3	2.93631827335762
Experimental	4	1.07
Predicted (genotype)	4	0.684936016195179
Predicted (van de Pas)	4	0.590935212432569
Experimental	5	2.8
Predicted (genotype)	5	1.31181913229068
Predicted (van de Pas)	5	2.03276795536702
Experimental	6	1.01
Predicted (genotype)	6	1.00533004686148
Predicted (van de Pas)	6	1.0026932446271
Experimental	7	0.81
Predicted (genotype)	7	0.976417026633904
Predicted (van de Pas)	7	0.985796745357288
Experimental	8	0.77
Predicted (genotype)	8	1
Predicted (van de Pas)	8	0.847849217585108
Experimental	9	0.2
Predicted (genotype)	9	0.543028665273077
Predicted (van de Pas)	9	0.543028665273077
Experimental	10	1.74
Predicted (genotype)	10	1.02983300536654
Predicted (van de Pas)	10	1.1457756645665
