# Supplementary material for: In silico prediction of blood cholesterol levels from genotype data
Source: PLoS One. 2020 Feb 10;15(2):e0227191. doi: 10.1371/journal.pone.0227191 (PMC7010235; doi:10.1371/journal.pone.0227191)
Supplement: S1 File — (ZIP) [file pone.0227191.s002.zip › S1_file/src/Human_model_R_ORIGINAL_vDp_2012.R]

VdP_model <- function(fmut){
  
  x0 = c(1.99, 0.25, 8.00, 5.30, 0.30, 0.89, 4.03, 1.20)
  times <- seq(0, 10000, by=1 )
  
  V_liver = 1.8
  V_plasma = 2.79
  V_int = 0.64
  V_per = 64.8
  V_tot = V_liver + V_plasma + V_int + V_per
  bw = 70
  statin_eff=1
  
  C_6 = x0[1]
  C_8 = x0[2]
  C_1 = x0[3]
  C_7 = x0[4]
  C_2 = x0[5]
  C_3 = x0[6]
  C_4 = x0[7]
  C_5 = x0[8]
  E_LDLR = exp(-3.92*(C_1+C_7)/13.3)/exp(-3.92)
  
  
  
  Y=c(v5 = fmut[5]*1.0157*C_4*V_plasma, v6 = 0.4990*C_7*V_liver, v7 = fmut[7]*0.1165*C_4*V_plasma, v8 = fmut[8]*0.0319*C_5*V_per, v9 = fmut[9]*9.3907*C_2*V_plasma, v10 = 1.18*C_3*V_plasma, v11 = 19.0*C_8*V_int, v12 = 0.0337*C_5*V_per, v13 = 1.8757*C_2*V_plasma, v14 = (0.2542*C_1*0.5 + 2.0333*0.5)*V_liver, v15 = 1.4526*C_6*V_int, v16 = fmut[16]*(0.0314*C_6*0.75 + 0.0625*0.25)*V_int, v19 = (0.3306*C_1*0.25 + 2.6444*0.75)*V_liver, v20 = (2.3869*C_6*0.75 + 4.75*0.25)*V_int, v21 = fmut[21]*0.4927*C_3*C_4*V_plasma, C_1 = x0[3], C_2 = x0[5], C_3 = x0[6], C_4 = x0[7], C_5 = x0[8], C_6 = x0[1],   C_7 = x0[4], C_8 = x0[2])
  pars=c(V_liver = 1.8, V_plasma = 2.79, V_int = 0.64, V_per = 64.77, V_tot = V_liver + V_plasma + V_int + V_per, bw = 70, v1 = fmut[1]*(0.0063*V_tot)*statin_eff, v2 = fmut[2]*(0.0541*V_tot), v3 = fmut[3]*(0.0026*V_tot), v4 = 0.0156*V_tot, v17 = fmut[17]*3.8389*V_liver, v18 = fmut[18]*0.5722*V_liver)
  mouse_kinetic_model <- function(times, Y, pars) {# TimeStep #InitialValues #KonstantParameters
    
    with(as.list(c(Y, pars)), {
      
      
      
      v5 = fmut[5]*1.0157*C_4*V_plasma;
      v6 = 0.4990*C_7*V_liver;
      v7 = fmut[7]*0.1165*C_4*V_plasma;
      v8 = fmut[8]*0.0319*C_5*V_per;
      v9 = fmut[9]*9.3907*C_2*V_plasma;
      v10 = 1.18*C_3*V_plasma;
      v11 = 19.0*C_8*V_int;
      v12 = 0.0337*C_5*V_per;
      v13 = 1.8757*C_2*V_plasma;
      v14 = (0.2542*C_1*0.5 + 2.0333*0.5)*V_liver;
      v15 = 1.4526*C_6*V_int;
      v16 = fmut[16]*(0.0314*C_6*0.75 + 0.0625*0.25)*V_int;
      v19 = (0.3306*C_1*0.25 + 2.6444*0.75)*V_liver;
      v20 = (2.3869*C_6*0.75 + 4.75*0.25)*V_int;
      v21 = fmut[21]*0.4927*C_3*C_4*V_plasma;
      
      C_1 <- (v1+v13+v10+v5-v18-v19-v14-v17)/V_liver
      C_2 <- (v16+v17+v8-v9-v13)/V_plasma
      C_3 <- (v9-v10-v21)/V_plasma
      C_4 <- (v11+v6-v5-v7+v21)/V_plasma
      C_5 <- (v7+v2-v12-v8)/V_per
      C_6 <- (v4+v14+v3-v16-v20-v15)/V_int
      C_7 <- (v19-v6)/V_liver
      C_8 <- (v20-v11)/V_int
      
      return(list(c(v5,v6,v7,v8,v9,v10,v11,v12,v13,v14,v15,v16,v19,v20,v21,C_1,C_2,C_3,C_4,C_5,C_6,C_7,C_8)))
    })
  }
  
  #out <- ode(y=Y, times=times, func = mouse_kinetic_model, parms=pars, method = "radau", atol = 1e-4, rtol = 1e-4)
  #rk(y, times, func, parms, rtol = 1e-6, atol = 1e-6, verbose = FALSE, tcrit = NULL,
  #hmin = 0, hmax = NULL, hini = hmax, ynames = TRUE, method = rkMethod("rk45dp7", ... ), 
  #maxsteps = 5000, dllname = NULL, initfunc = dllname, initpar = parms, rpar = NULL, 
  #ipar = NULL, nout = 0, outnames = NULL, forcings = NULL, initforc = NULL, fcontrol = 
  #NULL, events = NULL, ...)
  out <- ode(y = Y, 
             times = times, 
             func = mouse_kinetic_model, 
             parms = pars)
  res <- out[,17:24]
  vd=c(1:8)
  predicted_HDL_FC=out[nrow(out),18]
  predicted_HDL_CE=out[nrow(out),19]
  predicted_LDL=out[nrow(out),20]
  return(c(predicted_HDL_FC+predicted_HDL_CE, predicted_LDL))
  #cat(predicted_LDL*38.67, predicted_HDL_FC*38.67+predicted_HDL_CE*65.0,'\n')
  
}
