# Supplementary material for: In silico prediction of blood cholesterol levels from genotype data
Source: PLoS One. 2020 Feb 10;15(2):e0227191. doi: 10.1371/journal.pone.0227191 (PMC7010235; doi:10.1371/journal.pone.0227191)
Supplement: S1 File — (ZIP) [file pone.0227191.s002.zip › S1_file/src/make_simulations.R]

MakeSimulations<- function(){
  fmut <- rep(1, 21) # fmut of selected rate 1, 2, 3, 5, 7, 8, 9, 16, 17, 18, 21 
  Control_Chol_levels <- VdP_model(fmut)
  #fix number of times you want to repeat simulation (number fmut)
  fmut.factor <- rev(seq(0.1:1, by = 0.1))
  genes.list <- list(c(5,7), c(8,16,17), c(21), c(9), c(1,2,3), c(18))
  #create matrix to store HDL,LDL,TC change in time
  HDL.levels <- matrix(data = 0, nrow = length(genes.list), ncol = length(fmut.factor))
  LDL.levels <- matrix(data = 0, nrow = length(genes.list), ncol = length(fmut.factor))
  TC.levels <- matrix(data = 0, nrow = length(genes.list), ncol = length(fmut.factor))
  for(j in (1:length(genes.list))){
    fmut <- rep(1, 21) # restore fmut from previous for cycle
    for(i in (1:length(fmut.factor))){
      fmut[genes.list[[j]]] <- fmut.factor[i]
      chol.pred <- VdP_model(fmut)
      HDL.levels[j, i] <- chol.pred[1]
      LDL.levels[j, i] <- chol.pred[2]
      TC.levels[j, i] <- sum(chol.pred)
    }
  }
  # compute cholesterol rlevels relative to control
  HDL.levels.control <- HDL.levels/Control_Chol_levels[1]
  LDL.levels.control <- LDL.levels/Control_Chol_levels[2]
  TC.levels.control <- TC.levels/sum(Control_Chol_levels)
  
  # color genes
  color.chol <- c("red", "blue", "yellow", "green", "black", "purple")
  # legend genes
  legend.genes <-  c("LDLR, APOB, APOE (5,7)", "ABCA1 (8,16,17)",
                     "CETP (21)", "LCAT (9)", "DHCR7 (1,2,3)", "CYP7A1 (18)")
  
  # plot HDL
  
  #png('results/HDL.levels.mutation.png', width = 15, height = 10, units = 'in', res = 300)
  #bitmap('results/HDL.levels.mutation.tiff', width = 15, height = 10, units = 'in', type="tifflzw", res=300)
  tiff("results/paper/HDL.levels.mutation.tiff", units="in", width=15, height=10, res=300)
  par(mfrow = c(2,2), xpd = NA, mar = par()$mar + c(0,0,0,12) )#, pty= "s") # increase size of right margin for legend, pty = s force plot to be squared
  plot(-c(min(fmut.factor),max(fmut.factor)), c(min(HDL.levels.control), max(HDL.levels.control)), pch = "",
       main = "Effect of reduced model rates on HDL cholesterol ",
       xlab = "fmut",
       ylab = "HDL cholesterol case / control ", xaxt = "n" )
  axis(1, at = rev(-seq(0.1, 1, by = 0.1)), labels = rev(seq(0.1, 1, by = 0.1)))
  for(i in (1:nrow(HDL.levels.control))){
    lines(-fmut.factor, HDL.levels.control[i,], col = color.chol[i])
  }
  coord <- par("usr") # get plot coordinates
  legend(x = coord[2] * 0.95, y = coord[4], inset=c(-0.20,0.1), legend = legend.genes,
         col = color.chol, lty = 1, cex=1, title = "Gene (model rate)")
  #dev.off()
  # plot LDL
  #png('results/LDL.levels.mutation.png', width = 10, height = 10, units = 'in', res = 300)
  #par(xpd = NA, mar = par()$mar + c(0,0,0,12) , pty= "s") # increase size of right margin for legend, pty = s force plot to be squared
  plot(-c(min(fmut.factor),max(fmut.factor)), c(min(LDL.levels.control), max(LDL.levels.control)), pch = "",
       main = "Effect of reduced model rates on LDL cholesterol ",
       xlab = "fmut",
       ylab = "LDL cholesterol case / control ", xaxt = "n" )
  axis(1, at = rev(-seq(0.1, 1, by = 0.1)), labels = rev(seq(0.1, 1, by = 0.1)))
  for(i in (1:nrow(LDL.levels.control))){
    lines(-fmut.factor, LDL.levels.control[i,], col = color.chol[i])
  }
  coord <- par("usr") # get plot coordinates
  legend(x = coord[2] * 0.95, y = coord[4], inset=c(-0.20,0.1), legend = legend.genes,
         col = color.chol, lty = 1, cex=1, title = "Gene (model rate)")
  #dev.off()
  # plot TC
  #png('results/TC.levels.mutation.png', width = 10, height = 10, units = 'in', res = 300)
  #par(xpd = NA, mar = par()$mar + c(0,0,0,12) , pty= "s") # increase size of right margin for legend, pty = s force plot to be squared
  plot(-c(min(fmut.factor),max(fmut.factor)), c(min(TC.levels.control), 
                                                max(TC.levels.control)), 
       pch = "", main = "Effect of reduced model rates on total cholesterol ",
       xlab = "fmut",
       ylab = "Total cholesterol case / control ", xaxt = "n" )
  axis(1, at = rev(-seq(0.1, 1, by = 0.1)), labels = rev(seq(0.1, 1, by = 0.1)))
  color.chol <- c("red", "blue", "yellow", "green", "black", "purple")
  for(i in (1:nrow(TC.levels.control))){
    lines(-fmut.factor, TC.levels.control[i,], col = color.chol[i])
  }
  coord <- par("usr") # get plot coordinates
  legend(x = coord[2] * 0.95, y = coord[4], inset=c(-0.20,0.1), legend = legend.genes,
         col = color.chol, lty = 1, cex=1, title = "Gene (model rate)")
  #par(mar=c(5, 4, 4, 2) + 0.1)
  
  dev.off()
  
}
